# Supplementary material for: The Wave Model of Sleep Dynamics and an Invariant Relationship between NonREM and REM Sleep
Source: Clocks Sleep. 2023 Nov 17;5(4):686–716. doi: 10.3390/clockssleep5040046 (PMC10660848; doi:10.3390/clockssleep5040046)
Supplement: Supplementary file 1 [file clockssleep-05-00046-s001.zip]

Archive with 2 entries (2 files):
- clockssleep-2646600-supplementary.pdf
- Kharchenko-Zhdanova Wave Model of Sleep Dynammics 2023.mp4
